# Supplementary material for: Early Biomarkers Associated with P53 Signaling for Acute Radiation Injury
Source: Life (Basel). 2022 Jan 11;12(1):99. doi: 10.3390/life12010099 (PMC8778477; doi:10.3390/life12010099)
Supplement: Supplementary file 1 [file life-12-00099-s001.zip › supplementary table S1.xlsx]

## Sheet: Sheet2
Gene ID	vision	Chromosomal	Location_Start	Location_End	transcript_id	Symbol	Full name	0Gy-1	0Gy-2	0Gy-3	0.75Gy-1	0.75Gy-2	0.75Gy-3	2Gy-1	2Gy-2	2Gy-3	6Gy-1	6Gy-2	6Gy-3	Fold Change 0.75Gy	Fold Change 2Gy	Fold Change6Gy
NM_000017	HG18	chr12	119648049	119662193	NM_000017	ACADS	" acyl-Coenzyme A dehydrogenase, C-2 to C-3 short chain"	402.651	502.565	347.94	525.436	651.86	836.457	811.124	905.669	875.964	698.805	870.694	648.48	1.5965	2.0908	1.7762
NM_138761	HG18	chr19	54149928	54156867	NM_138761	BAX	BCL2-associated X protein	2113.91	1725.82	2178.57	3015.06	3280.17	3082.62	3624.59	3591.88	5126.37	3362.9	3502.86	3627.64	1.5654	2.0326	1.7519
NM_000389	HG18	chr6	36754464	36763087	NM_000389	CDKN1A	" cyclin-dependent kinase inhibitor 1A (p21, Cip1)"	6600.7	1789.52	2498.28	14713.9	6676.32	9712.36	19812.1	11955.4	18967	17700.1	12077.2	16924.5	3.1857	5.3396	4.9678
NM_078467	HG18	chr6	36754464	36763087	NM_078467	CDKN1A	" cyclin-dependent kinase inhibitor 1A (p21, Cip1)"	5415.29	1865.46	2185.32	13159.2	5880.74	8965.62	17724.7	11024.5	18033.8	17202.6	12625.8	16449.6	3.1558	5.4246	5.4496
NM_004364	HG18	chr19	38482775	38485160	NM_004364	CEBPA	" CCAAT/enhancer binding protein (C/EBP), alpha"	492.403	524.5	410.847	621.316	626.598	908.62	769.191	931.461	1215.09	460.053	645.558	860.977	1.4939	2.0169	1.3407
NM_000107	HG18	chr11	47193088	47217339	NM_000107	DDB2	" damage-specific DNA binding protein 2, 48kDa"	634.023	642.799	733.876	784.682	1026.68	1094.27	1097.95	1026.18	1107.51	1285.41	1443.87	1668.23	1.4338	1.6098	2.1794
BC011757	HG18	chr1	67923484	67926259	BC011757	GADD45A	" growth arrest and DNA-damage-inducible, alpha"	973.087	1194.89	1087.14	1468.77	2057.73	1655.4	1612.43	2060.83	2145.32	2293.6	2712.04	2576.15	1.5818	1.78	2.3317
DQ008445	HG18	chr1	67923484	67926255	DQ008445	GADD45A	" growth arrest and DNA-damage-inducible, alpha"	2023.33	1901.73	2134.58	2720.5	3041.11	2497.72	2386	3204.42	3076.07	4251.3	3767.24	4205.47	1.3601	1.42	2.0166
NM_001924	HG18	chr1	67923470	67926607	NM_001924	GADD45A	" growth arrest and DNA-damage-inducible, alpha"	617.285	795.762	622.96	737.504	1419.94	967	1232.49	1255.51	1273.86	1462.7	1819.75	1699.1	1.4902	1.8607	2.4541
NM_002228	HG18	chr1	59019050	59022373	NM_002228	JUN	v-jun sarcoma virus 17 oncogene homolog (avian)	966.515	1372.09	1032.67	1169.02	1314.52	2123.57	1555.77	1648.47	4514.57	2392.66	2667.65	4768.68	1.3357	2.0372	2.8116
AF201370	HG18	chr12	67489273	67519896	AF201370	MDM2	" Mdm2, transformed 3T3 cell double minute 2, p53 binding protein (mouse)"	317.386	376.758	216.994	681.664	698.25	422.477	681.094	959.923	638.639	1283.05	685.367	883.994	1.9789	2.5246	3.1058
AF385322	HG18	chr12	67489258	67519896	AF385322	MDM2	" Mdm2, transformed 3T3 cell double minute 2, p53 binding protein (mouse)"	358.288	271.057	189.146	760.307	557.029	414.5	860.065	734.08	532.578	1088.33	476.14	822.149	2.1221	2.6355	2.8518
AF385323	HG18	chr12	67489258	67519896	AF385323	MDM2	" Mdm2, transformed 3T3 cell double minute 2, p53 binding protein (mouse)"	338.51	287.404	216.789	539.912	734.608	532.508	836.125	804.369	619.985	1290.58	608.798	888.715	2.1554	2.704	3.211
AF385325	HG18	chr12	67489258	67519896	AF385325	MDM2	" Mdm2, transformed 3T3 cell double minute 2, p53 binding protein (mouse)"	416.398	327.861	143.27	832.047	716.785	422.386	895.44	984.267	649.341	1230.36	657.174	759.195	2.344	3.0815	3.1543
AJ278977	HG18	chr12	67489258	67519896	AJ278977	MDM2	" Mdm2, transformed 3T3 cell double minute 2, p53 binding protein (mouse)"	400.624	257.28	86.392	1122.36	460.596	607.14	1391.69	912.109	598.305	1145.41	533.306	499.024	3.2787	4.4018	3.247
NM_002392	HG18	chr12	67488246	67520481	NM_002392	MDM2	" Mdm2, transformed 3T3 cell double minute 2, p53 binding protein (mouse)"	433.016	278.327	202.768	971.954	629.33	464.608	753.189	814.833	614.161	1120.46	724.438	719.411	2.2656	2.4892	2.8803
BC000491	HG18	chr20	5043606	5048589	BC000491	PCNA	proliferating cell nuclear antigen	1649.71	1568.09	1817.28	2337	2971.82	2670.93	3416.56	3031.52	3637.06	4953.57	5782.06	5682.09	1.5802	2.0011	3.2591
NM_002592	HG18	chr20	5043598	5055268	NM_002592	PCNA	proliferating cell nuclear antigen	2307.27	2334.35	3419.82	3558.12	4936.81	4385.73	4699.15	4170.96	5367.79	7805.22	7702.39	8323.28	1.6112	1.7876	3.0062
NM_182649	HG18	chr20	5043598	5048647	NM_182649	PCNA	proliferating cell nuclear antigen	1730.75	1663.92	2703.91	2415.41	3338.62	2957.64	3971.42	3226.89	3552.29	5036.25	5800.1	5139.96	1.4523	1.8015	2.6815
NM_006502	HG18	chr6	43651922	43691357	NM_006502	POLH	" polymerase (DNA directed), eta"	234.539	278.27	264.89	473.696	616.448	470.813	537.535	640.085	893.334	605.946	575.674	1263.36	1.996	2.61	2.943
NM_003121	HG18	chr19	55614027	55624060	NM_003121	SPIB	Spi-B transcription factor (Spi-1/PU.1 related)	440.008	707.094	862.454	1159.97	1191.52	2804.81	2254.67	2259.88	5108.34	1565.99	1992.73	3303.13	2.4355	4.5947	3.3741
BC005831	HG18	chr14	95246147	95250198	BC005831	TCL1A	T-cell leukemia/lymphoma 1A	1963.64	1941.3	2623.7	1078.26	1290.77	2001.82	586.042	813.78	798.65	250.934	390.547	365.149	0.6531	0.3364	0.1529
NM_021966	HG18	chr14	95246056	95250201	NM_021966	TCL1A	T-cell leukemia/lymphoma 1A	4595.2	4487.98	6984.95	2718.31	3555.96	4176.89	1473.03	2086.03	1906.32	866.599	1143.1	871.183	0.6544	0.3439	0.1816
NM_130761	HG18	chr19	447489	456342	NM_130761	MADCAM1	mucosal vascular addressin cell adhesion molecule 1	735.654	711.028	651.04	1447.51	951.855	1176.26	1498.45	1113.16	1388.74	1558.88	1524.43	1408.18	1.6821	1.8947	2.1419
BC104805	HG18	chr19	6482019	6486148	BC104805	TNFSF9	" tumor necrosis factor (ligand) superfamily, member 9"	553.767	335.992	412.955	440.577	626.523	1134.72	1044.77	1020.2	1125.42	812.754	974.919	1368.63	1.5975	2.4993	2.4167
BC104807	HG18	chr19	6482019	6486154	BC104807	TNFSF9	" tumor necrosis factor (ligand) superfamily, member 9"	700.416	427.164	403.228	884.72	709.882	1368.33	1344.44	1153.15	1609.06	958.212	1041.14	1507.25	1.9241	2.7447	2.3186
NM_003811	HG18	chr19	6482036	6486933	NM_003811	TNFSF9	" tumor necrosis factor (ligand) superfamily, member 9"	1050.64	806.067	1088.08	1520.97	1493.88	2696	2250.96	2379.86	3881.09	2495.29	2481.91	3098.16	1.8803	2.8257	2.7511
NM_003840	HG18	chr8	23049045	23077485	NM_003840	TNFRSF10D	" tumor necrosis factor receptor superfamily, member 10d, decoy with truncated death domain"	324.322	365.662	147.345	518.505	521.805	525.003	666.241	715.58	705.377	478.668	593.053	642.804	2.0107	2.6798	2.1858
BX538104	HG18	chr8	22933599	22982484	BX538104	TNFRSF10B	" tumor necrosis factor receptor superfamily, member 10b"	626.607	619.281	302.802	758.272	926.09	990.836	1343.45	1295.86	1436	782.608	1081.27	1494.27	1.8092	2.771	2.2078
NM_003842	HG18	chr8	22933590	22982637	NM_003842	TNFRSF10B	" tumor necrosis factor receptor superfamily, member 10b"	355.738	338.61	194.656	412.172	609.775	554.556	677.353	706.828	814.372	584.841	721.304	896.572	1.8115	2.5524	2.5267
BC112267	HG18	chr17	77787143	77790290	BC112267	SLC16A3	" solute carrier family 16 (monocarboxylic acid transporters), member 3"	1527.85	815.044	852.771	1976.54	1200.01	1658.2	2941.83	2204.76	2733.28	1495.39	1734.94	1857.57	1.5472	2.5558	1.6556
NM_004295	HG18	chr17	24095172	24101223	NM_004295	TRAF4	TNF receptor-associated factor 4	621.886	739.295	787.384	1702.62	1317.96	2176.72	2290.12	2233	4256.12	1705.37	2769.17	3146.03	2.3807	3.9176	3.4494
NM_145751	HG18	chr17	24095172	24101223	NM_145751	TRAF4	TNF receptor-associated factor 4	384.711	359.381	375.725	1081.49	837.654	1492.1	1677.32	1429.31	3086.45	1158.63	1695.92	1804.36	2.9633	5.2225	4.0867
NM_006622	HG18	chr5	57785569	57791844	NM_006622	PLK2	polo-like kinase 2 (Drosophila)	353.976	468.851	327.47	433.948	741.019	402.805	710.282	702.89	480.006	748.771	803.558	1048.35	1.3358	1.6398	2.2641
BC017367	HG18	chr3	50367190	50371897	BC017367	TMEM115	transmembrane protein 115	493.14	537.542	368.903	731.132	733.433	1039.14	938.292	1074.66	1212.61	470.015	990.58	917.324	1.7861	2.321	1.6346
NM_015161	HG18	chr16	18710491	18720358	NM_015161	ARL6IP	ADP-ribosylation factor-like 6 interacting protein	1627.61	1295.97	1010.46	1816.37	1410.18	2245.92	2825.39	2209.22	3185.69	1871.21	1910.88	3102.95	1.3923	2.1052	1.7331
AF354656	HG18	chr19	52415920	52427863	AF354656	BBC3	BCL2 binding component 3	555.136	1004.79	1600.36	2724.91	2871.93	4530.28	3860.62	3963.81	8132.29	4809.1	4439.98	5698.29	3.4118	5.1852	5.1463
NM_014417	HG18	chr19	52415923	52426291	NM_014417	BBC3	BCL2 binding component 3	1176.53	1567.66	2463.03	4039.15	4170.69	7715.41	6212.97	7158.49	13073.5	8238.32	8464.71	9102.02	3.0585	5.0396	5.1891
NM_015920	HG18	chr15	61232591	61236794	NM_015920	RPS27L	ribosomal protein S27-like	7903.34	6983.24	8085.66	12326.1	12771	14758.2	12961.7	14246.1	16052.8	15808.2	14234.9	19100	1.7331	1.8798	2.1276
NM_016399	HG18	chr12	119366146	119368598	NM_016399	TRIAP1	TP53 regulated inhibitor of apoptosis 1	1502.91	2189.19	2334.51	4242.95	5362.82	5511.91	5092.41	5859.45	7077.16	6409.65	6740.14	7573.42	2.537	3.0182	3.4924
AF239727	HG18	chr21	25879840	25901658	AF239727	MRPL39	mitochondrial ribosomal protein L39	2193.3	1966.51	1548.89	1502.77	1960.21	1712.91	2278.38	2248.03	2257.59	4383.3	3431.14	4283.47	0.9107	1.2007	2.1285
NM_017446	HG18	chr21	25879838	25901672	NM_017446	MRPL39	mitochondrial ribosomal protein L39	2673.07	2379.48	2014.85	1978.11	2318.05	2342.79	3058.74	2845.59	2846.56	4801.79	4136.32	5237.82	0.9429	1.2458	2.0098
NM_020375	HG18	chr12	4300631	4332599	NM_020375	TIGAR	chromosome 12 open reading frame 5	863.488	990.826	873.475	1051.96	1428.37	1477.96	1647.56	1902.58	1535.8	2115.05	2315.52	2586.04	1.4377	1.8607	2.5686
BC005164	HG18	chr15	86970384	86976516	BC005164	AEN	interferon stimulated exonuclease gene 20kDa-like 1	244.828	266.7	203.304	1400.01	1049.56	1505.68	1666	1655.37	2150.52	1143.28	1427.48	1810.76	5.5032	7.6447	6.0606
NM_022767	HG18	chr15	86965592	86976516	NM_022767	AEN	interferon stimulated exonuclease gene 20kDa-like 1	390.755	411.752	338.245	2265.28	1839.87	2396.15	2290.68	2229.65	3124.58	2266.88	2291.53	2753.27	5.6826	6.6437	6.4054
NM_025216	HG18	chr2	219453498	219466895	NM_025216	WNT10A	" wingless-type MMTV integration site family, member 10A"	1470.99	1621.75	1280.67	1444.66	1934.59	2733.02	2404.2	2739.1	5363.62	2712.78	3937.4	4178.96	1.3572	2.2612	2.4447
BC051695	HG18	chr11	64910703	64937569	BC051695	FKSG44	FKSG44 gene	533.519	446.695	388.291	561.715	751.885	1079.64	899.555	967.653	1298.51	473.899	905.81	882.188	1.7017	2.303	1.5995
NM_031904	HG18	chr11	64910698	64937572	NM_031904	FKSG44	FKSG44 gene	533.876	408.202	342.291	891.313	648.71	982.41	894.814	838.821	1195.69	458.869	765.8	744.963	1.9674	2.2914	1.5196
XM_028217	HG18	chr4	102487404	102489061	XM_028217	FLJ20021	hypothetical LOC90024	532.284	578.904	326.302	746.171	675.549	787.502	778.729	1039.71	1166.4	1026.63	1286.56	962.902	1.5805	2.1099	2.33
NM_144683	HG18	chr17	24248927	24254089	NM_144683	MGC23280	hypothetical protein MGC23280	825.509	1081.94	642.675	1041.7	1349.45	1361.16	1697.9	1696.43	1648.42	864.194	1513.54	1233.53	1.4938	2.0224	1.4113
XM_210908	HG18	chr11	122806273	122811631	XM_210908	LOC283157	hypothetical LOC283157	308.761	364.22	366.912	516.613	548.045	652.973	529.334	489.938	771.191	924.255	606.49	613.601	1.6486	1.6924	2.0276
XM_293868	HG18	chr5	143111889	143112384	XM_293868	LOC345537	similar to TNF receptor-associated factor 4 isoform 1	442.368	399.147	399.182	960.265	778.01	1470.44	1552.09	1738.96	2884.57	1033.49	2052.44	2388.02	2.4979	4.7981	4.1576
AB107353	HG18	chr19	1505671	1518650	AB107353	RKHD1	ring finger and KH domain containing 1	2614.2	2370.56	2243.99	5610.58	2729.91	4573.74	6064.61	5638.74	5430.16	6684.29	4541.95	5429.78	1.7142	2.3724	2.2801
NM_001024677	HG18	chr7	1698971	1700487	NM_001024677	LOC401296	hypothetical protein LOC401296	332.413	418.675	350.48	700.865	454.721	659.807	772.836	926.607	892.834	1183.46	1023.38	582.221	1.6275	2.3578	2.4361
NM_001013689	HG18	chrX	154237451	154240855	NM_001013689	LOC401622	similar to LINE-1 reverse transcriptase homolog	2532.24	4093.79	1906.1	4227.14	2175.9	5867.62	6033.58	6774.82	6119.48	4548.58	5641.94	5769.08	1.3978	2.3306	1.9568
XM_931002	HG18	chr4	71201126	71201444	XM_931002	LOC642672	hypothetical protein LOC642672	745.798	650.3	442.882	662.843	857.212	998.731	1152.28	1033.14	1297.88	1472.94	1145.32	1458.74	1.3824	1.9304	2.2544
XM_932588	HG18	chr17	18205967	18207722	XM_932588	LOC645023	hypothetical protein LOC645023	506.646	577.622	537.291	873.94	697.683	808.807	877.786	746.391	1475.89	1270.4	1151.67	873.055	1.4638	1.8321	2.0103
XM_933452	HG18	chr1	22252190	22252535	XM_933452	LOC646172	hypothetical protein LOC646172	660.265	672.77	415.126	807.373	721.056	843.984	1246.94	1035.06	1185.91	1264.27	969.79	846.701	1.3863	2.0247	1.7789
XM_934877	HG18	chr16	33686142	33690769	XM_934877	LOC653562	" similar to solute carrier family 6 (neurotransmitter transporter, creatine), member 8"	662.27	832.644	514.574	1070.45	1093.9	1690.33	1069.87	1812.72	2219.07	543.422	1152.76	1134.65	1.9107	2.4753	1.3581
XM_928499	HG18	chr2	198378068	198378350	XM_928499	LOC653632	" similar to 130kDa-Ins(1,4,5)P3 binding protein"	442.059	449.789	461.996	552.923	594.204	774.007	714.827	701.223	1275.01	1302.35	975.524	813.138	1.4041	1.909	2.2404
AF385324	HG18	chr12	67489258	67519896	AF385324	N/A	" Homo sapiens MDM2 variant FB28 (MDM2) mRNA, complete cds, alternatively spliced."	239.921	179.928	173.272				429.72	513.386	461.605					2.3878
AK125308	HG18	chr7	5432441	5435084	AK125308	N/A	" Homo sapiens cDNA FLJ43318 fis, clone NT2RI2018311."	380.125	300.938	351.267				599.86	546.2	628.08					1.7237
AK130238	HG18	chr16	87534049	87545433	AK130238	N/A	" Homo sapiens cDNA FLJ26728 fis, clone PNC06635."	222.404	367.095	326.733				476.599	476.816	671.686					1.7886
BC003101	HG18	chr7	98874583	98892937	BC003101	CPSF4	" cleavage and polyadenylation specific factor 4, 30kDa"	258.146	303.942	188.956				435.05	493.296	636.027					2.0959
BC006175	HG18	chr1	59020301	59021757	BC006175	JUN	v-jun sarcoma virus 17 oncogene homolog (avian)	402.791	378.273	319.17				736.183	1065.86	2366.24					3.3673
BC071954	HG18	chr14	73027444	73029858	BC071954	C14orf169	chromosome 14 open reading frame 169	256.782	350.51	233.16				585.105	592.758	818.229					2.3824
BC104208	HG18	chr19	56888425	56889422	BC104208	LOC147650	hypothetical protein LOC147650	289.793	321.671	373.625				920.9	491.196	872.428					2.2461
NM_005536	HG18	chr8	82732750	82761115	NM_005536	IMPA1	inositol(myo)-1(or 4)-monophosphatase 1	326.444	258.671	174.799				466.492	503.15	517.649					2.0191
NM_006844	HG18	chr19	15086784	15097577	NM_006844	ILVBL	ilvB (bacterial acetolactate synthase)-like	309.539	236.642	222.553				592.606	480.325	646.335					2.2431
NM_032038	HG18	chr16	28893649	28903365	NM_032038	SPIN1	spinster	317.221	302.002	223.903				578.107	501.683	609.698					2.0201
NM_033375	HG18	chr17	1314859	1342745	NM_033375	MYO1C	myosin IC	279.259	245.711	195.076				871.305	531.008	939.138					3.19
NM_152288	HG18	chr16	30867915	30873760	NM_152288	MGC13024	hypothetical protein MGC13024	222.428	245.494	196.506				445.817	414.963	536.468					2.0991
U33203	HG18	chr12	67489258	67519952	U33203	MDM2	" Mdm2, transformed 3T3 cell double minute 2, p53 binding protein (mouse)"	174.714	142.601	154.448				800.852	420.446	429.128					3.3487
XM_497837	HG18	chr2	52710249	52710606	XM_497837	LOC442015	similar to Ferritin heavy chain (Ferritin H subunit) (Proliferation-inducing gene 15 protein)	161.192	225.727	135.846				471.322	598.59	720.142					3.4512
XM_934873	HG18	chr16	33688488	33690609	XM_934873	LOC653562	" similar to solute carrier family 6 (neurotransmitter transporter, creatine), member 8"	328.979	458.538	181.385				601.52	1037.01	1372.96					3.1515
