# Supplementary material for: Early Biomarkers Associated with P53 Signaling for Acute Radiation Injury
Source: Life (Basel). 2022 Jan 11;12(1):99. doi: 10.3390/life12010099 (PMC8778477; doi:10.3390/life12010099)
Supplement: Supplementary file 1 [file life-12-00099-s001.zip › supplementary table S2.xlsx]

## Sheet: Sheet1
Category	Description	LogP	Hits	GeneList
GO Biological Processes	DNA damage response, signal transduction by p53 class mediator	-7.1	BAX CDKN1A MDM2 PCNA TRIAP1	2Gy_ 0Gy
GO Biological Processes	DNA damage response, signal transduction by p53 class mediator	-11	CDKN1A GADD45A MDM2 PCNA PLK2 RPS27L TRIAP1	6Gy _ 0Gy
GO Biological Processes	DNA damage response, signal transduction by p53 class mediator resulting in cell cycle arrest	-8.5	BAX CDKN1A MDM2 PCNA TRIAP1	2Gy_ 0Gy
GO Biological Processes	DNA damage response, signal transduction by p53 class mediator resulting in cell cycle arrest	-11	CDKN1A GADD45A MDM2 PCNA PLK2 TRIAP1	6Gy _ 0Gy
GO Biological Processes	intrinsic apoptotic signaling pathway by p53 class mediator	-7.9	BAX CDKN1A MDM2 TRIAP1 AEN	2Gy_ 0Gy
GO Biological Processes	intrinsic apoptotic signaling pathway by p53 class mediator	-7.9	CDKN1A MDM2 RPS27L TRIAP1 AEN	6Gy _ 0Gy
GO Biological Processes	intrinsic apoptotic signaling pathway in response to DNA damage by p53 class mediator	-4.9	CDKN1A TRIAP1 AEN	2Gy_ 0Gy
GO Biological Processes	intrinsic apoptotic signaling pathway in response to DNA damage by p53 class mediator	-6.9	CDKN1A RPS27L TRIAP1 AEN	6Gy _ 0Gy
WikiPathways	miRNA regulation of p53 pathway in prostate cancer	-7.4	BAX MDM2 TNFRSF10B BBC3	2Gy_ 0Gy
WikiPathways	miRNA regulation of p53 pathway in prostate cancer	-7.4	DDB2 MDM2 TNFRSF10B BBC3	6Gy _ 0Gy
KEGG Pathway	p53 signaling pathway	-8.1	BAX CDKN1A MDM2 TNFRSF10B BBC3	2Gy_ 0Gy
KEGG Pathway	p53 signaling pathway	-10	CDKN1A DDB2 GADD45A MDM2 TNFRSF10B BBC3	6Gy _ 0Gy
WikiPathways	p53 transcriptional gene network	-10	BAX CDKN1A POLH TNFRSF10D TRAF4 BBC3	2Gy_ 0Gy
WikiPathways	p53 transcriptional gene network	-12	CDKN1A DDB2 GADD45A POLH TRAF4 BBC3 TIGAR	6Gy _ 0Gy
Canonical Pathways	PID P53 DOWNSTREAM PATHWAY	-14	BAX CDKN1A JUN MDM2 PCNA TNFRSF10D TNFRSF10B BBC3 TRIAP1	2Gy_ 0Gy
Canonical Pathways	PID P53 DOWNSTREAM PATHWAY	-18	CDKN1A DDB2 GADD45A JUN MDM2 PCNA TNFRSF10B BBC3 RPS27L TRIAP1 TIGAR	6Gy _ 0Gy
GO Biological Processes	signal transduction by p53 class mediator	-6.6	BAX CDKN1A MDM2 PCNA TRIAP1 AEN	2Gy_ 0Gy
GO Biological Processes	signal transduction by p53 class mediator	-9.7	CDKN1A GADD45A MDM2 PCNA PLK2 RPS27L TRIAP1 AEN	6Gy _ 0Gy
WikiPathways	TP53 Network	-8.4	BAX CDKN1A MDM2 BBC3	2Gy_ 0Gy
WikiPathways	TP53 Network	-8.4	CDKN1A GADD45A MDM2 BBC3	6Gy _ 0Gy
Reactome Gene Sets	TP53 Regulates Transcription of Cell Cycle Genes	-4.8	BAX CDKN1A PCNA	2Gy_ 0Gy
Reactome Gene Sets	TP53 Regulates Transcription of Cell Cycle Genes	-6.8	CDKN1A GADD45A PCNA PLK2	6Gy _ 0Gy
Reactome Gene Sets	TP53 Regulates Transcription of Cell Death Genes	-9.1	BAX TNFRSF10D TNFRSF10B BBC3 TRIAP1	2Gy_ 0Gy
Reactome Gene Sets	TP53 Regulates Transcription of Cell Death Genes	-4.9	TNFRSF10B BBC3 TRIAP1	6Gy _ 0Gy
Reactome Gene Sets	TP53 Regulates Transcription of DNA Repair Genes	-4.4	DDB2 JUN POLR2A	6Gy _ 0Gy
Reactome Gene Sets	TP53 Regulates Transcription of Genes Involved in Cytochrome C Release	-6	BAX BBC3 TRIAP1	2Gy_ 0Gy
Reactome Gene Sets	Transcriptional Regulation by TP53	-10	BAX CDKN1A JUN MDM2 PCNA TNFRSF10D TNFRSF10B BBC3 TRIAP1	2Gy_ 0Gy
Reactome Gene Sets	Transcriptional Regulation by TP53	-15	CDKN1A DDB2 GADD45A JUN MDM2 PCNA POLR2A TNFRSF10B PLK2 BBC3 TRIAP1 TIGAR	6Gy _ 0Gy
