# Supplementary material for: Early Biomarkers Associated with P53 Signaling for Acute Radiation Injury
Source: Life (Basel). 2022 Jan 11;12(1):99. doi: 10.3390/life12010099 (PMC8778477; doi:10.3390/life12010099)
Supplement: Supplementary file 1 [file life-12-00099-s001.zip › supplementary table S3.xlsx]

## Sheet: Sheet1
Gene	Sequence name	Sequence	Product size(bp)
TRIAP1	Forward primer	CAGTGTGTTCAGAAAGCAATAAAGG	84
	Reverse primer	TTCAGGCTTTTCTTTGCCATG
	Probe	CATGGCAAAGAA AAGCCTGAA
RPS27L	Forward primer	ATGTAAAATGTCCAGGTTGCTACAA	81
	Reverse primer	GAACAACCTACACAAAGAACCACTG
	Probe	ATCACCACGGTTTTCAGCCATGCTC
AEN	Forward primer	AGCTGCTGCACAAGAAGATCC	86
	Reverse primer	CAGCCGGTAGAGCTCCATG
	Probe	CCAGCACGGGCACTCATCAGTAGAA
β-actin	Forward primer	GTATGACTCAAGACTTCGGGAAAG	100
	Reverse primer	TGTAAACACAGGGCACTCTTCC
	Probe	AATACGGGGTTGTAGAAGGCAAAGCG
TRAF4	Forward primer	AAGTATTGGGCCTGCCTATCC	82
	Reverse primer	TGGCCCTGTAGATGACGTAGTG
	Probe	CAGTGAGGAGGGCTGCCG CTG
GADD45A	Forward primer	AGAGCAGAAGACCGAAAGGATG	100
	Reverse primer	TCGTACACCCCGACAGTGATC
	Probe	TAAGGTGGGGGATGCCCTGGAGG
